# Supplementary material for: A Tumor Homing Peptide-Linked Arsenic Compound Inhibits Pancreatic Cancer Growth and Enhances the Inhibitory Effect of Gemcitabine
Source: Int J Mol Sci. 2024 Oct 22;25(21):11366. doi: 10.3390/ijms252111366 (PMC11546692; doi:10.3390/ijms252111366)
Supplement: Supplementary file 1 [file ijms-25-11366-s001.zip]

Archive with 1 entries (1 files):
- ijms-3232115-supplementary.pdf
